# Supplementary material for: Changes in Plasma Soluble Receptor for Advanced Glycation End-Products Are Associated with Survival in Patients with Acute Respiratory Distress Syndrome
Source: J Clin Med. 2021 May 12;10(10):2076. doi: 10.3390/jcm10102076 (PMC8150905; doi:10.3390/jcm10102076)
Supplement: Supplementary file 1 [file jcm-10-02076-s001.zip]

Archive with 1 entries (1 files):
- jcm-1203526-supplementary.pdf
